# Supplementary material for: Development and Validation of a Novel Waist Girth-Based Equation to Estimate Fat Mass in Young Colombian Elite Athletes (F20CA Equation): A STROSA-Based Study
Source: Nutrients. 2022 Sep 29;14(19):4059. doi: 10.3390/nu14194059 (PMC9572533; doi:10.3390/nu14194059)
Supplement: Supplementary file 1 [file nutrients-14-04059-s001.zip]

Archive with 1 entries (1 files):
- nutrients-1915765-supplementary.xlsx
