# Supplementary material for: Development and Validation of a Novel Waist Girth-Based Equation to Estimate Fat Mass in Young Colombian Elite Athletes (F20CA Equation): A STROSA-Based Study
Source: Nutrients. 2022 Sep 29;14(19):4059. doi: 10.3390/nu14194059 (PMC9572533; doi:10.3390/nu14194059)
Supplement: Supplementary file 1 [file nutrients-14-04059-s001.zip › nutrients-1915765-supplementary.xlsx]

## Sheet: File S1
mindex	n	predictors	rsquare	adjr	predrsq	cp	aic	sbic	sbc	msep	fpe	apc	hsp
1	1	development$Body_Mass	0.227728	0.218194	0.180536	113.668	463.474	225.005	470.73	1232.86	15.2116	0.810409	0.185671
2	1	development$`BM/W`	0.227125	0.217584	0.185087	113.818	463.539	225.068	470.795	1233.82	15.2235	0.811041	0.185816
3	1	development$Age	0.182191	0.172095	0.137557	125.029	468.229	229.609	475.485	1305.56	16.1085	0.858194	0.196619
4	1	development$Waist	0.17108	0.160846	0.119825	127.801	469.349	230.694	476.606	1323.3	16.3274	0.869854	0.19929
5	1	development$Sex	0.141854	0.13126	0.0997357	135.092	472.225	233.482	479.482	1369.95	16.9031	0.900524	0.206317
6	1	development$`W/Stature`	0.123137	0.112312	0.0644423	139.762	474.016	235.219	481.272	1399.83	17.2717	0.920165	0.210817
7	1	development$Stature	0.0470168	0.0352515	-0.00400856	158.752	480.925	241.931	488.182	1521.35	18.7711	1.00004	0.229118
8	2	development$Sex development$Waist	0.572116	0.561419	0.532068	29.7493	416.463	179.486	426.139	691.724	8.63385	0.459975	0.105477
9	2	development$Sex development$Body_Mass	0.533377	0.521712	0.484513	39.414	423.657	186.226	433.332	754.35	9.41552	0.501619	0.115026
10	2	development$Sex development$`BM/W`	0.437858	0.423804	0.387974	63.2443	439.114	200.788	448.79	908.769	11.3429	0.604303	0.138573
11	2	development$Body_Mass development$Stature	0.401068	0.386094	0.351826	72.4229	444.376	205.77	454.051	968.245	12.0853	0.643852	0.147642
12	2	development$Stature development$`BM/W`	0.398413	0.383373	0.353189	73.0853	444.743	206.118	454.419	972.537	12.1388	0.646706	0.148296
13	2	development$Sex development$`W/Stature`	0.383381	0.367965	0.326969	76.8355	446.792	208.061	456.467	996.838	12.4422	0.662866	0.152002
14	2	development$Age development$Sex	0.340692	0.324209	0.282642	87.4856	452.348	213.341	462.023	1065.85	13.3035	0.708757	0.162525
15	2	development$`BM/W` development$`W/Stature`	0.336491	0.319904	0.277228	88.5335	452.875	213.842	462.55	1072.64	13.3883	0.713272	0.16356
16	2	development$Body_Mass development$`W/Stature`	0.272093	0.253895	0.207758	104.6	460.563	221.172	470.239	1176.75	14.6877	0.782501	0.179435
17	2	development$Sex development$Stature	0.269797	0.251542	0.209063	105.173	460.825	221.422	470.5	1180.46	14.734	0.784968	0.180001
18	2	development$Age development$`W/Stature`	0.26159	0.24313	0.193992	107.22	461.752	222.308	471.428	1193.73	14.8996	0.79379	0.182024
19	2	development$Age development$Body_Mass	0.245174	0.226303	0.175061	111.316	463.577	224.052	473.253	1220.27	15.2309	0.811438	0.186071
20	2	development$Age development$`BM/W`	0.244055	0.225156	0.178918	111.595	463.7	224.17	473.376	1222.07	15.2535	0.812641	0.186347
21	2	development$Waist development$`BM/W`	0.24083	0.221851	0.159093	112.399	464.053	224.508	473.729	1227.29	15.3185	0.816108	0.187141
22	2	development$Body_Mass development$`BM/W`	0.233976	0.214825	0.138759	114.109	464.8	225.222	474.475	1238.37	15.4569	0.823476	0.188831
23	2	development$Waist development$Body_Mass	0.228092	0.208795	0.148041	115.577	465.435	225.829	475.11	1247.88	15.5756	0.829801	0.190281
24	2	development$Age development$Waist	0.224197	0.204802	0.147734	116.549	465.852	226.229	475.528	1254.18	15.6542	0.833989	0.191242
25	2	development$Age development$Stature	0.184421	0.164032	0.118401	126.472	470.002	230.205	479.678	1318.48	16.4568	0.876747	0.201047
26	2	development$Waist development$Stature	0.183375	0.16296	0.111978	126.733	470.109	230.307	479.784	1320.17	16.4779	0.877871	0.201305
27	2	development$Waist development$`W/Stature`	0.182208	0.161763	0.111162	127.024	470.227	230.421	479.903	1322.06	16.5014	0.879126	0.201592
28	2	development$Stature development$`W/Stature`	0.179882	0.159379	0.107866	127.605	470.463	230.647	480.138	1325.82	16.5484	0.881627	0.202166
29	3	development$Sex development$`BM/W` development$`W/Stature`	0.68316	0.671129	0.642879	4.04578	393.526	158.377	405.62	518.775	6.5494	0.348925	0.0801061
30	3	development$Sex development$Body_Mass development$Stature	0.661541	0.648688	0.61874	9.43953	399.004	163.324	411.099	554.174	6.9963	0.372734	0.0855722
31	3	development$Sex development$Body_Mass development$`W/Stature`	0.655484	0.642401	0.613851	10.9505	400.476	164.656	412.571	564.091	7.1215	0.379404	0.0871035
32	3	development$Sex development$Stature development$`W/Stature`	0.587694	0.572037	0.541414	27.8629	415.385	178.222	427.48	675.086	8.52279	0.454058	0.104243
33	3	development$Sex development$Waist development$`BM/W`	0.585923	0.570198	0.526855	28.3049	415.741	178.548	427.835	677.987	8.55941	0.456009	0.104691
34	3	development$Sex development$Waist development$`W/Stature`	0.585672	0.569938	0.539878	28.3674	415.791	178.594	427.886	678.397	8.56459	0.456285	0.104754
35	3	development$Sex development$Waist development$Stature	0.584455	0.568674	0.53765	28.6711	416.035	178.816	428.129	680.39	8.58975	0.457626	0.105062
36	3	development$Sex development$Waist development$Body_Mass	0.582821	0.566979	0.525478	29.0787	416.361	179.115	428.455	683.065	8.62352	0.459425	0.105475
37	3	development$Age development$Sex development$Waist	0.574388	0.558226	0.516461	31.1824	418.022	180.636	430.116	696.872	8.79783	0.468711	0.107607
38	3	development$Sex development$Body_Mass development$`BM/W`	0.563439	0.54686	0.496114	33.9142	420.13	182.569	432.224	714.801	9.02418	0.48077	0.110375
39	3	development$Age development$Sex development$Body_Mass	0.533391	0.515672	0.46911	41.4106	425.655	187.65	437.749	763.999	9.64529	0.51386	0.117972
40	3	development$Age development$Sex development$`W/Stature`	0.520258	0.50204	0.461336	44.6871	427.958	189.775	440.053	785.503	9.91677	0.528324	0.121293
41	3	development$Sex development$Stature development$`BM/W`	0.504381	0.48556	0.451281	48.6481	430.661	192.271	442.755	811.499	10.245	0.545809	0.125307
42	3	development$Waist development$Stature development$`BM/W`	0.464914	0.444595	0.396689	58.4943	437.02	198.164	449.114	876.119	11.0608	0.589272	0.135285
43	3	development$Body_Mass development$`BM/W` development$`W/Stature`	0.463082	0.442693	0.368408	58.9514	437.304	198.428	449.398	879.119	11.0986	0.591289	0.135748
44	3	development$Stature development$`BM/W` development$`W/Stature`	0.462175	0.441751	0.394843	59.1777	437.444	198.558	449.538	880.604	11.1174	0.592288	0.135978
45	3	development$Waist development$`BM/W` development$`W/Stature`	0.451195	0.430354	0.375464	61.917	439.121	200.117	451.216	898.582	11.3444	0.60438	0.138754
46	3	development$Body_Mass development$Stature development$`BM/W`	0.44773	0.426758	0.369431	62.7814	439.644	200.603	451.738	904.255	11.416	0.608196	0.13963
47	3	development$Age development$Sex development$`BM/W`	0.445819	0.424774	0.379714	63.2582	439.931	200.87	452.025	907.385	11.4555	0.610301	0.140113
48	3	development$Waist development$Body_Mass development$Stature	0.42106	0.399075	0.351368	69.4352	443.558	204.25	455.653	947.924	11.9673	0.637567	0.146373
49	3	development$Body_Mass development$Stature development$`W/Stature`	0.421039	0.399054	0.354082	69.4403	443.561	204.253	455.655	947.957	11.9677	0.63759	0.146378
50	3	development$Waist development$Body_Mass development$`W/Stature`	0.415253	0.393047	0.340886	70.884	444.387	205.023	456.481	957.432	12.0873	0.643962	0.147841
51	3	development$Age development$Body_Mass development$Stature	0.414835	0.392614	0.350647	70.9881	444.446	205.078	456.54	958.116	12.096	0.644422	0.147947
52	3	development$Age development$Stature development$`BM/W`	0.410578	0.388195	0.3474	72.0501	445.048	205.64	457.142	965.085	12.184	0.64911	0.149023
53	3	development$Age development$Sex development$Stature	0.351939	0.327329	0.27672	86.6797	452.92	213.009	465.014	1061.1	13.3961	0.713688	0.163849
54	3	development$Age development$`BM/W` development$`W/Stature`	0.340809	0.315776	0.261807	89.4564	454.333	214.336	466.427	1079.32	13.6262	0.725945	0.166663
55	3	development$Age development$Body_Mass development$`W/Stature`	0.293834	0.267018	0.208902	101.176	460.046	219.712	472.141	1156.24	14.5972	0.777676	0.178539
56	3	development$Waist development$Body_Mass development$`BM/W`	0.266174	0.238307	0.122144	108.077	463.235	222.721	475.33	1201.53	15.1689	0.808138	0.185532
57	3	development$Age development$Waist development$Stature	0.262696	0.234697	0.173014	108.944	463.628	223.091	475.722	1207.22	15.2408	0.811967	0.186412
58	3	development$Age development$Waist development$`W/Stature`	0.261782	0.233748	0.172441	109.172	463.731	223.189	475.825	1208.72	15.2597	0.812974	0.186643
59	3	development$Age development$Stature development$`W/Stature`	0.261708	0.233671	0.173949	109.191	463.739	223.197	475.833	1208.84	15.2613	0.813056	0.186662
60	3	development$Age development$Waist development$`BM/W`	0.253112	0.224749	0.146888	111.335	464.7	224.104	476.794	1222.91	15.439	0.822523	0.188835
61	3	development$Age development$Body_Mass development$`BM/W`	0.248239	0.219691	0.127307	112.551	465.24	224.615	477.334	1230.89	15.5397	0.827889	0.190067
62	3	development$Age development$Waist development$Body_Mass	0.245187	0.216524	0.13983	113.312	465.576	224.933	477.67	1235.89	15.6028	0.831249	0.190838
63	3	development$Waist development$Stature development$`W/Stature`	0.18553	0.154601	0.0890466	128.196	471.889	230.914	483.984	1333.57	16.8359	0.896948	0.205921
64	4	development$Sex development$Body_Mass development$`BM/W` development$`W/Stature`	0.693245	0.677514	0.631139	3.52993	392.841	158.128	407.354	508.787	6.49606	0.346083	0.079571
65	4	development$Sex development$Stature development$`BM/W` development$`W/Stature`	0.690247	0.674362	0.641645	4.27782	393.648	158.834	408.161	513.759	6.55954	0.349465	0.0803486
66	4	development$Sex development$Waist development$`BM/W` development$`W/Stature`	0.689855	0.67395	0.638736	4.37572	393.753	158.926	408.266	514.41	6.56785	0.349908	0.0804504
67	4	development$Sex development$Waist development$Stature development$`BM/W`	0.68937	0.673441	0.639942	4.49654	393.883	159.039	408.396	515.213	6.57811	0.350454	0.080576
68	4	development$Age development$Sex development$`BM/W` development$`W/Stature`	0.684052	0.667849	0.634846	5.82346	395.292	160.272	409.805	524.034	6.69074	0.356455	0.0819557
69	4	development$Sex development$Waist development$Body_Mass development$`W/Stature`	0.675879	0.659258	0.626666	7.86232	397.411	162.131	411.924	537.589	6.86381	0.365675	0.0840755
70	4	development$Sex development$Body_Mass development$Stature development$`W/Stature`	0.673523	0.65678	0.625491	8.45019	398.013	162.658	412.526	541.497	6.91371	0.368333	0.0846868
71	4	development$Sex development$Waist development$Body_Mass development$Stature	0.671832	0.655003	0.622524	8.87195	398.441	163.035	412.954	544.301	6.94951	0.37024	0.0851253
72	4	development$Sex development$Body_Mass development$Stature development$`BM/W`	0.662872	0.645583	0.605567	11.1074	400.677	165.001	415.19	559.163	7.13926	0.38035	0.0874496
73	4	development$Age development$Sex development$Body_Mass development$Stature	0.661589	0.644235	0.60842	11.4274	400.992	165.279	415.505	561.291	7.16642	0.381797	0.0877823
74	4	development$Age development$Sex development$Body_Mass development$`W/Stature`	0.655486	0.637819	0.602963	12.95	402.476	166.587	416.989	571.413	7.29566	0.388682	0.0893654
75	4	development$Age development$Sex development$Stature development$`W/Stature`	0.59649	0.575798	0.535574	27.6684	415.595	178.235	430.108	669.264	8.545	0.455242	0.104669
76	4	development$Age development$Sex development$Waist development$`W/Stature`	0.594428	0.573629	0.532933	28.183	416.019	178.613	430.532	672.685	8.58868	0.457569	0.105204
77	4	development$Sex development$Waist development$Body_Mass development$`BM/W`	0.593754	0.572921	0.497781	28.3511	416.156	178.736	430.669	673.803	8.60295	0.458329	0.105379
78	4	development$Age development$Sex development$Waist development$Stature	0.592678	0.571789	0.530342	28.6196	416.376	178.933	430.889	675.588	8.62574	0.459543	0.105658
79	4	development$Sex development$Waist development$Stature development$`W/Stature`	0.587833	0.566696	0.518608	29.8284	417.357	179.811	431.87	683.624	8.72834	0.465009	0.106914
80	4	development$Age development$Sex development$Waist development$`BM/W`	0.586013	0.564783	0.513676	30.2822	417.723	180.138	432.236	686.641	8.76687	0.467062	0.107386
81	4	development$Age development$Sex development$Waist development$Body_Mass	0.582822	0.561428	0.511559	31.0785	418.36	180.709	432.873	691.935	8.83446	0.470663	0.108214
82	4	development$Age development$Sex development$Body_Mass development$`BM/W`	0.563596	0.541216	0.482323	35.875	422.1	184.067	436.613	723.823	9.24159	0.492353	0.113201
83	4	development$Age development$Sex development$Stature development$`BM/W`	0.511667	0.486624	0.443678	48.8303	431.432	192.497	445.945	809.953	10.3413	0.55094	0.126672
84	4	development$Waist development$Body_Mass development$Stature development$`BM/W`	0.485184	0.458783	0.372679	55.4374	435.815	196.483	450.328	853.878	10.9021	0.580818	0.133541
85	4	development$Body_Mass development$Stature development$`BM/W` development$`W/Stature`	0.469599	0.442399	0.344494	59.3256	438.29	198.741	452.803	879.728	11.2321	0.598402	0.137584
86	4	development$Age development$Waist development$Stature development$`BM/W`	0.468341	0.441077	0.382887	59.6393	438.487	198.921	453	881.813	11.2588	0.59982	0.13791
87	4	development$Waist development$Stature development$`BM/W` development$`W/Stature`	0.468163	0.440889	0.376873	59.6839	438.515	198.946	453.028	882.11	11.2626	0.600022	0.137956
88	4	development$Age development$Stature development$`BM/W` development$`W/Stature`	0.466106	0.438727	0.381938	60.197	438.835	199.239	453.348	885.521	11.3061	0.602342	0.13849
89	4	development$Age development$Body_Mass development$`BM/W` development$`W/Stature`	0.465675	0.438274	0.35356	60.3045	438.902	199.3	453.415	886.236	11.3152	0.602828	0.138602
90	4	development$Waist development$Body_Mass development$`BM/W` development$`W/Stature`	0.463498	0.435985	0.338817	60.8475	439.24	199.608	453.753	889.846	11.3613	0.605284	0.139166
91	4	development$Age development$Waist development$`BM/W` development$`W/Stature`	0.456292	0.428409	0.363278	62.6455	440.347	200.621	454.86	901.799	11.5139	0.613414	0.141036
92	4	development$Age development$Body_Mass development$Stature development$`BM/W`	0.453226	0.425187	0.356388	63.4103	440.814	201.048	455.327	906.883	11.5789	0.616873	0.141831
93	4	development$Age development$Waist development$Body_Mass development$Stature	0.430961	0.401779	0.343408	68.9651	444.127	204.084	458.64	943.813	12.0504	0.641993	0.147606
94	4	development$Age development$Body_Mass development$Stature development$`W/Stature`	0.430648	0.40145	0.345971	69.0432	444.172	204.126	458.685	944.332	12.057	0.642346	0.147688
95	4	development$Age development$Waist development$Body_Mass development$`W/Stature`	0.426771	0.397375	0.334978	70.0103	444.735	204.643	459.248	950.762	12.1391	0.64672	0.148693
96	4	development$Waist development$Body_Mass development$Stature development$`W/Stature`	0.421124	0.391438	0.322688	71.4192	445.549	205.391	460.062	960.128	12.2587	0.653091	0.150158
97	4	development$Age development$Waist development$Body_Mass development$`BM/W`	0.273532	0.236277	0.107044	108.241	464.399	222.847	478.912	1204.93	15.3842	0.819605	0.188443
98	4	development$Age development$Waist development$Stature development$`W/Stature`	0.262813	0.225009	0.13497	110.915	465.615	223.982	480.128	1222.7	15.6112	0.831698	0.191223
99	5	development$Sex development$Waist development$Body_Mass development$Stature development$`BM/W`	0.697101	0.677432	0.618441	4.56795	393.791	159.408	410.723	509.002	6.57155	0.350104	0.0806384
100	5	development$Age development$Sex development$Body_Mass development$`BM/W` development$`W/Stature`	0.693936	0.674061	0.622633	5.35755	394.654	160.139	411.586	514.32	6.64021	0.353763	0.081481
101	5	development$Sex development$Waist development$Body_Mass development$`BM/W` development$`W/Stature`	0.693835	0.673954	0.611285	5.3828	394.681	160.162	411.613	514.49	6.64241	0.35388	0.081508
102	5	development$Sex development$Body_Mass development$Stature development$`BM/W` development$`W/Stature`	0.693278	0.673361	0.60584	5.52153	394.832	160.29	411.764	515.425	6.65447	0.354522	0.081656
103	5	development$Age development$Sex development$Stature development$`BM/W` development$`W/Stature`	0.690789	0.67071	0.632852	6.14264	395.503	160.859	412.435	519.608	6.70849	0.3574	0.0823188
104	5	development$Age development$Sex development$Waist development$`BM/W` development$`W/Stature`	0.690323	0.670214	0.629695	6.25898	395.628	160.965	412.56	520.392	6.7186	0.357939	0.0824429
105	5	development$Sex development$Waist development$Stature development$`BM/W` development$`W/Stature`	0.690295	0.670184	0.6177	6.26581	395.635	160.971	412.567	520.438	6.7192	0.357971	0.0824502
106	5	development$Age development$Sex development$Waist development$Stature development$`BM/W`	0.690155	0.670035	0.631275	6.30073	395.673	161.003	412.605	520.673	6.72223	0.358132	0.0824875
107	5	development$Sex development$Waist development$Body_Mass development$Stature development$`W/Stature`	0.676196	0.65517	0.6043	9.78326	399.33	164.114	416.262	544.13	7.02508	0.374267	0.0862037
108	5	development$Age development$Sex development$Waist development$Body_Mass development$`W/Stature`	0.67588	0.654833	0.616365	9.86219	399.411	164.183	416.343	544.662	7.03195	0.374632	0.0862879
109	5	development$Age development$Sex development$Body_Mass development$Stature development$`W/Stature`	0.673532	0.652333	0.615194	10.4478	400.01	164.694	416.942	548.606	7.08287	0.377346	0.0869128
110	5	development$Age development$Sex development$Waist development$Body_Mass development$Stature	0.671852	0.650543	0.612125	10.8671	400.436	165.058	417.368	551.431	7.11934	0.379288	0.0873603
111	5	development$Age development$Sex development$Body_Mass development$Stature development$`BM/W`	0.662882	0.640991	0.594995	13.105	402.675	166.973	419.607	566.504	7.31395	0.389656	0.0897483
112	5	development$Age development$Sex development$Waist development$Stature development$`W/Stature`	0.596994	0.570825	0.505012	29.5427	417.492	179.793	434.424	677.224	8.74341	0.465812	0.107289
113	5	development$Age development$Sex development$Waist development$Body_Mass development$`BM/W`	0.59426	0.567913	0.485783	30.2249	418.053	180.284	434.985	681.819	8.80273	0.468973	0.108017
114	5	development$Waist development$Body_Mass development$Stature development$`BM/W` development$`W/Stature`	0.504004	0.471796	0.387008	52.7421	434.724	195.012	451.656	833.487	10.7609	0.573294	0.132045
115	5	development$Age development$Waist development$Body_Mass development$Stature development$`BM/W`	0.486478	0.453133	0.358308	57.1144	437.606	197.589	454.538	862.938	11.1411	0.593551	0.136711
116	5	development$Age development$Body_Mass development$Stature development$`BM/W` development$`W/Stature`	0.472765	0.438529	0.330229	60.5358	439.793	199.549	456.725	885.983	11.4386	0.609402	0.140362
117	5	development$Age development$Waist development$Stature development$`BM/W` development$`W/Stature`	0.470719	0.43635	0.357154	61.0461	440.115	199.838	457.047	889.42	11.483	0.611766	0.140906
118	5	development$Age development$Waist development$Body_Mass development$`BM/W` development$`W/Stature`	0.466486	0.431843	0.325503	62.1021	440.776	200.432	457.708	896.533	11.5748	0.616658	0.142033
119	5	development$Age development$Waist development$Body_Mass development$Stature development$`W/Stature`	0.430967	0.394016	0.310227	70.9636	446.126	205.253	463.058	956.222	12.3455	0.657714	0.151489
120	6	development$Age development$Sex development$Waist development$Body_Mass development$Stature development$`BM/W`	0.698791	0.675011	0.611966	6.14634	395.327	161.224	414.677	512.911	6.69526	0.356695	0.0823269
121	6	development$Sex development$Waist development$Body_Mass development$Stature development$`BM/W` development$`W/Stature`	0.697311	0.673415	0.602357	6.51546	395.733	161.557	415.084	515.43	6.72815	0.358447	0.0827313
122	6	development$Age development$Sex development$Waist development$Body_Mass development$`BM/W` development$`W/Stature`	0.694787	0.670692	0.603578	7.1451	396.423	162.123	415.773	519.728	6.78425	0.361436	0.0834211
123	6	development$Age development$Sex development$Body_Mass development$Stature development$`BM/W` development$`W/Stature`	0.694006	0.669848	0.597642	7.34005	396.635	162.297	415.985	521.058	6.80162	0.362361	0.0836347
124	6	development$Age development$Sex development$Waist development$Stature development$`BM/W` development$`W/Stature`	0.690897	0.666494	0.607325	8.11577	397.474	162.987	416.825	526.353	6.87073	0.366044	0.0844845
125	6	development$Age development$Sex development$Waist development$Body_Mass development$Stature development$`W/Stature`	0.676197	0.650633	0.59145	11.7831	401.33	166.169	420.681	551.384	7.19748	0.383451	0.0885023
126	6	development$Age development$Waist development$Body_Mass development$Stature development$`BM/W` development$`W/Stature`	0.504005	0.464847	0.36943	54.7419	436.724	196.354	456.074	844.599	11.0249	0.587363	0.135566
127	7	development$Age development$Sex development$Waist development$Body_Mass development$Stature development$`BM/W` development$`W/Stature`	0.699377	0.671319	0.596778	8	397.165	163.305	418.934	518.829	6.84656	0.364756	0.0843873
